# Supplementary material for: Validation and Cultural Adaptation of the Polish Version of the 24-Item Early Onset Scoliosis Questionnaire (EOSQ-24)
Source: J Clin Med. 2025 Dec 8;14(24):8690. doi: 10.3390/jcm14248690 (PMC12734251; doi:10.3390/jcm14248690)
Supplement: Supplementary file 1 [file jcm-14-08690-s001.zip]

Archive with 1 entries (1 files):
- Supplemental Data File S1.pdf
